# Supplementary material for: Performance factors that negatively influence shooting efficiency in women’s basketball
Source: Front Physiol. 2022 Nov 25;13:1042718. doi: 10.3389/fphys.2022.1042718 (PMC9732519; doi:10.3389/fphys.2022.1042718)
Supplement: Supplementary file 2 [file Table1.XLSX]

## Sheet: U19 shooting
Effectiveness	Defensive pressure	Possession duration	Quarter	Internal load	Shooting distance
1	0	0	0	0	2
0	0	1	0	0	0
1	1	0	0	1	0
0	1	0	0	1	0
0	0	2	0	1	2
1	0	1	0	1	0
0	1	1	0	1	0
1	0	1	0	1	0
0	0	0	0	1	1
1	0	0	0	2	1
0	1	1	0	1	0
1	2	0	0	2	0
1	0	2	0	1	1
1	0	1	0	2	1
1	0	1	0	2	1
0	0	0	0	1	1
0	0	1	0	1	1
1	1	1	0	2	0
0	0	0	0	0	1
0	0	1	0	2	0
1	0	1	0	2	1
0	1	1	0	1	0
1	2	1	0	1	0
1	0	1	0	1	1
1	0	0	0	1	0
0	1	1	0	1	0
1	0	0	0	1	0
0	1	0	0	0	0
1	0	0	0	2	1
1	1	0	0	1	1
0	0	1	0	1	0
0	0	1	0	1	1
1	0	1	0	1	0
1	0	0	0	1	0
1	0	1	0	0	1
1	0	1	0	2	2
1	1	1	0	1	0
0	1	0	0	2	0
1	1	0	0	1	0
0	0	1	0	1	1
0	1	0	0	1	0
0	0	0	0	2	0
1	0	2	0	1	2
0	0	1	0	1	1
0	0	0	0	2	0
0	0	0	0	1	2
1	2	0	0	1	0
0	1	0	0	1	0
0	0	0	0	1	0
1	0	2	0	1	2
1	0	2	0	1	1
0	0	0	0	1	0
1	2	1	0	1	0
1	0	0	0	1	0
1	0	2	0	1	2
1	0	1	0	1	2
1	2	0	0	1	0
1	0	1	0	2	2
0	1	0	0	1	0
1	0	0	0	1	2
1	0	0	0	1	1
0	2	1	1	1	0
1	2	0	1	1	0
0	0	0	1	0	0
1	2	0	1	1	1
1	0	0	1	2	1
0	2	1	1	2	0
1	0	1	1	1	1
1	0	0	1	2	0
0	0	0	1	1	0
1	0	0	1	1	1
1	0	1	1	1	1
1	0	0	1	1	1
1	0	1	1	1	1
1	0	0	1	1	1
0	1	0	1	2	0
0	1	0	1	1	0
0	1	0	1	0	0
1	0	0	1	2	0
0	1	0	1	2	0
1	0	0	1	1	0
1	2	1	1	1	0
1	0	1	1	0	2
0	1	0	1	1	0
1	2	1	1	0	0
0	0	2	1	1	2
1	0	0	1	1	1
1	1	0	1	1	0
0	0	1	1	1	0
0	2	0	1	1	0
1	0	1	1	0	2
1	2	0	1	1	0
0	0	0	1	1	0
1	0	0	1	1	1
0	1	0	1	0	0
1	0	1	1	1	0
1	0	0	1	1	1
1	2	1	1	1	0
0	1	0	1	1	0
0	1	0	1	1	0
0	0	0	1	1	1
0	2	0	1	2	0
1	1	1	1	1	0
0	0	1	1	0	0
1	1	1	1	1	0
0	0	1	1	1	2
0	1	0	1	1	0
1	2	1	1	1	0
0	0	1	1	2	0
1	0	1	1	1	1
0	1	0	2	0	0
1	0	1	2	1	2
0	1	0	2	2	0
1	0	2	2	1	1
1	2	0	2	1	0
1	0	1	2	1	0
0	0	0	2	1	0
1	1	2	2	2	0
0	0	1	2	1	1
1	2	1	2	1	0
0	1	0	2	1	0
0	1	0	2	1	0
0	2	0	2	2	0
1	1	1	2	1	0
0	0	0	2	2	0
1	2	0	2	2	0
1	0	1	2	1	2
1	2	0	2	2	0
0	0	2	2	0	2
0	1	0	2	0	0
1	0	1	2	1	0
1	1	0	2	1	0
1	0	0	2	1	2
1	0	0	2	0	0
0	1	0	2	1	0
1	2	0	2	1	0
0	1	0	2	1	0
0	1	0	2	1	0
1	1	1	2	1	0
0	0	0	2	1	0
1	1	1	2	0	0
1	0	1	2	1	1
1	0	1	2	1	0
0	1	0	2	2	0
0	0	0	2	1	2
1	0	0	2	1	2
1	0	2	2	1	0
1	0	2	2	1	0
1	2	0	2	1	0
1	2	0	2	2	0
0	0	1	2	1	0
0	2	0	2	1	0
0	0	1	2	1	0
0	1	1	2	1	0
0	1	0	2	1	0
0	1	1	2	1	0
1	1	2	2	0	0
1	0	0	2	1	1
1	0	0	2	1	1
0	1	1	2	1	0
1	2	0	2	1	0
0	0	1	2	1	0
0	1	0	2	0	0
1	2	2	3	1	0
1	0	1	3	1	1
0	0	0	3	1	0
0	2	0	3	1	0
1	0	1	3	1	0
0	1	0	3	2	0
0	1	1	3	1	0
1	0	0	3	1	0
1	0	2	3	1	1
0	1	0	3	1	0
0	1	1	3	2	0
0	0	0	3	1	0
1	0	2	3	1	2
0	1	1	3	0	0
1	0	1	3	1	2
0	0	0	3	0	0
1	0	1	3	0	1
0	1	0	3	1	0
1	0	0	3	1	1
1	2	0	3	1	0
1	2	0	3	1	0
0	1	1	3	1	0
1	2	1	3	2	0
0	2	1	3	1	0
1	0	2	3	1	1
1	0	1	3	2	2
0	0	1	3	1	0
0	1	0	3	2	0
1	1	1	3	1	0
0	1	1	3	1	0
0	1	0	3	0	0
0	0	1	3	0	1
1	0	0	3	1	1
0	1	1	3	0	0
0	0	0	3	1	0
0	0	1	3	2	0
0	0	0	3	1	0
0	1	1	3	1	0
1	2	1	3	1	0
0	1	1	3	1	0
0	0	1	3	1	0
0	0	0	3	2	0
0	0	2	3	1	0
1	0	1	0	1	1
1	0	1	0	1	2
1	0	1	0	1	2
0	2	0	0	1	0
0	1	1	0	1	1
1	0	1	1	1	2
0	1	0	1	0	0
1	0	2	1	2	2
0	2	0	1	1	0
0	1	1	1	0	2
0	0	1	1	2	1
1	2	0	2	2	0
1	0	1	2	1	1
1	0	0	2	1	1
0	2	0	3	1	0
1	2	1	3	1	2
0	1	0	3	1	0
1	1	1	3	2	2

## Sheet: description
	code
dependent variable:
Effectiveness	1	ineffective
	0	effective
independent variable:
Defensive pressure	0	low
	1	moderate
	2	high
Possession duration	0	0-8 s
	1	9-16 s
	2	17-24 s
Internal load	0	< 85 % HRmax
	1	85-95 % HRmax
	2	> 95 % HRmax
Shooting distance	0	short
	1	medium
	2	long
Quarter	0	1st
	1	2nd
	2	3rd
	3	4th
